# Supplementary material for: Comprehensive plasma steroidomics reveals subtle alterations of systemic steroid profile in patients at different stages of prostate cancer disease
Source: Sci Rep. 2024 Jan 18;14:1577. doi: 10.1038/s41598-024-51859-1 (PMC10796437; doi:10.1038/s41598-024-51859-1)
Supplement: Supplementary file 2 — Supplementary Tables. [file 41598_2024_51859_MOESM2_ESM.xlsx]

## Sheet: TS1
Data processing parameters for MS-DIAL ver. 4.70
#Project
MS1 Data type	Centroid
MS2 Data type	Centroid
Ion mode	Positive
Target	Metabolomics
Mode	ddMSMS
#Data collection parameters
Retention time begin	4
Retention time end	20
Mass range begin	180
Mass range end	600
MS2 mass range begin	0
MS2 mass range end	600
#Centroid parameters
MS1 tolerance	0.003
MS2 tolerance	0.025
#Isotope recognition
Maximum charged number	2
#Data processing
Number of threads	18	// depends on hardware configuration
#Peak detection parameters
Smoothing method	Linear weighted moving average
Smoothing level	1	// to avoid loss of low-abundant features
Minimum peak width	5
Minimum peak height	10000
#Peak spotting parameters
Mass slice width	0.05
Exclusion mass list (mass & tolerance)	N/A	// may be added for faster reprocessing after manual examination of the data
#Deconvolution parameters
Sigma window value	0.5
MS2Dec amplitude cut off	0
Exclude after precursor	TRUE
Keep isotope until	0.5
Keep original precursor isotopes	FALSE
#MSP file and MS/MS identification setting
MSP file		// left as is, no MSP format databases were used
Retention time tolerance	100
Accurate mass tolerance (MS1)	0.01
Accurate mass tolerance (MS2)	0.05
Identification score cut off	80
Using retention time for scoring	FALSE
Using retention time for filtering	FALSE
#Text file and post identification (retention time and accurate mass based) setting
Text file	DynaSTi DB	// converted to *.txt (Tab-separated) with pseudo M+H definition for each major adduct (example attached)
Retention time tolerance	1	// to ensure detection of possible isomers
Accurate mass tolerance	0.002
Identification score cut off	85
#Advanced setting for identification
Relative abundance cut off	0
Top candidate report	FALSE
#Adduct ion setting
[M+H]+
#Alignment parameters setting
Reference file	%filename%	// pooled QC in the middle of the sequence
Retention time tolerance	0.08
MS1 tolerance	0.005
Retention time factor	0.5
MS1 factor	0.5
Peak count filter	0
N% detected in at least one group	100	// to ensure absence of losses due to inhomogeneous occurrence of metabolites in study groups via pooled QC
Remove feature based on peak height fold-change	FALSE
Sample max / blank average	5
Sample average / blank average	5
Keep identified and annotated metabolites	TRUE
Keep removable features and assign the tag for checking	TRUE
Gap filling by compulsion	TRUE
#Tracking of isotope labels
Tracking of isotopic labels	FALSE
#Ion mobility
Ion mobility data	FALSE

## Sheet: TS2
List of detected steroids and steroid isomers
												Corrected average signal abundance cmp. to control
Avg. RT (min)	Ref. RT	dRT	Detected Mz	Reference m/z	Mass error, mDa	Mass error, ppm	Adducts	Metabolite name	Level	Family	DynaSTi	Hyperplasia	Neoplasia	Cancer	Commentary
6.455	7.05	0.595	331.227	331.226	1.04	3.13985	M+H-H2O, M+H-2H2O	20a-cortolone isomer A	3	glucocorticoids		È	È	Ç
6.504	6.74	0.236	365.232	365.232	0.12	0.328558	M+H	3a,5b-tetrahydroaldosterone isomer A	3	mineralocorticoids		È	È	È
6.56	7.24	0.68	465.249	465.248	0.46	0.988719	M+H	Testosterone-17B-glucuronide isomer A	3	androgens		È	È	È
6.628	7.05	0.422	331.227	331.226	0.91	2.74737	M+H-2H2O	20a-cortolone isomer B	3	glucocorticoids		È	È	È
6.633	6.87	0.237	363.217	363.217	0.03	0.0825953	M+H	18-hydroxycorticosterone	2	glucocorticoids	predicted	È	È	È
6.633	6.51	0.123	363.217	363.217	0.01	0.0275318	M+H	20a-dihydrocortisone	1	glucocorticoids	experimental	È	È	È
6.663	6.74	0.077	365.232	365.232	0.04	0.109519	M+H, M+H-H2O, M+H-2H2O	3a,5b-tetrahydroaldosterone	1	mineralocorticoids	experimental	Ç	Ç	Ç
6.917	7.05	0.133	365.232	365.232	0.06	0.164279	M+H, M+H-H2O	18-hydroxy-11-dehydrotetrahydrocorticosterone	2	glucocorticoids	predicted	È	È	È
7.063	7.24	0.177	465.248	465.248	0.19	0.408384	M+H, M+H-H2O	Testosterone-17B-glucuronide isomer B	3	androgens		È	È	È	Phase II
7.219	7.1	0.119	363.217	363.217	0.09	0.247786	M+H	Cortisol	1	glucocorticoids	experimental	Ç	Ç	Ç
7.333	7.41	0.077	361.201	361.201	0.06	0.166113	M+H	19-Oic-deoxycorticosterone	2	glucocorticoids	predicted	Ç	Ç	Ç
7.541	7.76	0.219	320.222	320.222	0.1	0.312283	M+H	16a-hydroxyandrostenedione	1	androgens	experimental	È	È	È
7.548	7.73	0.182	331.227	331.226	0.42	1.26802	M+H-H2O	17a,21-Dihydroxypregnenolone	2	progestagens	predicted	È	È	È
7.587	7.57	0.017	369.173	369.173	0.06	0.162525	M+H, M+H-H2O	Dehydroepiandrosterone sulfate	1	androgens	experimental	È	È	È	Phase II
7.817	8.03	0.213	347.222	347.222	0.09	0.2592	M+H	Corticosterone	1	glucocorticoids	experimental	È	È	È
7.972	7.97	0.002	271.206	271.205	1.16	4.27721	M+H-2H2O	3b,7a-dihydroxy-5a-androstan-17-one	2	androgens	predicted	Ç	Ç	Ç
7.973	7.57	0.403	369.173	369.173	0.13	0.352138	M+H, M+H-H2O	Dehydroepiandrosterone sulfate isomer A	3	androgens		Ç	Ç	Ç	Phase II
8.022	8.17	0.148	450.321	450.321	0.06	0.133238	M+H. M+H-H2O	Glycoursodeoxycholic acid isomer A	3	bile acids		Ç	Ç	Ç
8.025	7.81	0.215	382.259	382.259	0.09	0.235443	M+HN4	5b-Dihydrocortisol	1	glucocorticoids	experimental	È	È	È	Unlikely adduct
8.068	8.74	0.672	277.216	277.216	0.03	0.108219	M+H	17b-hydroxy-5b-estran-3-one isomer A	3	estrogens		È	È	È
8.093	7.57	0.523	386.2	386.2	0.05	0.129467	M+NH4	Dehydroepiandrosterone sulfate isomer B	3	androgens		È	È	È	Phase II
8.124	8.17	0.046	450.321	450.321	0.12	0.266476	M+H, M+H-H2O	Glycoursodeoxycholic acid	1	bile acids	experimental	Ç	Ç	Ç
8.204	8.2	0.004	347.222	347.222	0.09	0.2592	M+H	11-deoxycortisol	1	glucocorticoids	experimental	Ç	È	Ç
8.244	8.09	0.154	345.206	345.206	0.12	0.347618	M+H	19-oxo-deoxycorticosterone	2	glucocorticoids	predicted	È	È	È
8.293	8.28	0.013	484.29	484.291	0.09	0.185839	M+Na, M+NH4, M+H-2H2O	Androsterone 3a-glucuronide	1	androgens	experimental	Ç	Ç	Ç	Phase II, consistent but very weak signals of M+H/M+H-H2O adducts
8.296	8.17	0.126	450.321	450.321	0.15	0.333095	M+H, M+H-H2O, M+H-2H2O, M+Na	Glycoursodeoxycholic acid isomer B	3	bile acids		Ç	Ç	Ç
8.31	8.77	0.46	273.221	273.221	0.68	2.48883	M+H-H2O, M+H-2H2O	4-Androstenediol isomer A	1	androgens		Ç	Ç	Ç
8.316	8.38	0.064	303.195	303.195	0.07	0.230874	M+H	2-hydroxyestradiol-3-methylether	3	estrogens		È	È	È
8.407	8.77	0.363	273.221	273.221	0.64	2.34243	M+H-H2O	4-Androstenediol isomer B	3	androgens		Ç	Ç	Ç
8.411	8.28	0.131	431.243	431.242	0.92	2.13337	M+H-2H2O	Androsterone 3a-glucuronide isomer A	3	androgens		È	È	È	Phase II, M+H/M+H-H2O missing
8.634	8.69	0.056	287.201	287.2	0.58	2.0195	M+H-H2O	11-ketoetiocholanolone / 11-oxoandrosterone	2	androgens	experimental	È	Ç	Ç
8.721	8.77	0.049	255.211	255.21	1.14	4.46692	M+H-2H2O	4-Androstenediol	2	androgens	predicted	È	È	È
8.854	9.04	0.186	373.274	373.273	1.01	2.7058	M+H-2H2O	Cholic acid isomer A	3	bile acids		È	È	È
8.995	8.74	0.255	294.243	294.243	0.03	0.101957	M+NH4	17b-hydroxy-5b-estran-3-one isomer B	3	estrogens		È	È	È	Unlikely adduct
9.063	8.74	0.323	366.264	366.264	0.03	0.0819082	M+NH4	5a-dihydrocorticosterone / 5b-dihydrocorticosterone	2	glucocorticoids	experimental	Ç	È	È	Unlikely adduct
9.122	9.04	0.082	391.284	391.284	0.43	1.09895	M+H-H2O, M+H-2H2O, M+Na, M+NH4	Cholic acid	1	bile acids	experimental	Ç	Ç	Ç
9.254	8.74	0.514	366.264	366.264	0.16	0.436844	M+NH4	5a-dihydrocorticosterone / 5b-dihydrocorticosterone isomer A	3	glucocorticoids		È	È	È	Unlikely adduct
9.291	9.2	0.091	450.321	450.321	0.12	0.266476	M+H, M+H-H2O, M+H-2H2O, M+Na	Glycochendeoxycholate	1	bile acids	experimental	Ç	Ç	Ç
9.318	9.29	0.028	289.216	289.216	0.03	0.103729	M+H, M+H-H2O	Testosterone	1	androgens	experimental	Ç	Ç	Ç
9.446	8.74	0.706	294.243	294.243	0.16	0.543769	M+NH4	17b-hydroxy-5b-estran-3-one isomer C	3	estrogens		È	È	È
9.448	9.29	0.158	289.216	289.216	0.02	0.0691524	M+H	Testosterone isomer A	3	androgens		Ç	Ç	Ç
9.484	9.2	0.284	450.321	450.321	0.15	0.333095	M+H, M+H-H2O, M+H-2H2O, M+Na	Glycochendeoxycholate isomer A	3	bile acids		Ç	Ç	Ç
9.544	8.74	0.804	366.264	366.264	0.01	0.0273027	M+NH4	5a-dihydrocorticosterone / 5b-dihydrocorticosterone isomer B	3	glucocorticoids		È	È	È	Unlikely adduct
9.639	9.14	0.499	368.279	368.28	0.18	0.488759	M+NH4	Tetrahydro-11-desoxycortisol isomer A	3	glucocorticoids		Ç	Ç	Ç	Unlikely adduct
9.764	9.87	0.106	301.253	301.252	1.03	3.41907	M+H-2H2O	Pregnanetriol	1	progestagens	experimental	È	È	È
9.857	9.04	0.817	391.284	391.284	0.4	1.02228	M+H-H2O	Cholic acid isomer B	3	bile acids		È	È	È
9.872	9.14	0.732	368.279	368.28	0.15	0.407299	M+NH4	Tetrahydro-11-desoxycortisol isomer B	3	glucocorticoids		Ç	Ç	Ç	Unlikely adduct
9.922	10.03	0.108	271.206	271.205	0.64	2.35984	M+H-H2O	Dehydroandrosterone	1	androgens	experimental	Ç	È	È
9.929	9.75	0.179	331.227	331.227	0.1	0.301908	M+H+	11-deoxycorticosterone / 17a-hydroxyprogesterone	2	glucocorticoids	experimental	È	È	È
10.108	10.73	0.622	375.289	375.289	0.49	1.30566	M+H-H2O	Chenodeoxycholic / ursodeoxycholic acid / deoxycholic acid A	2	bile acids		È	È	È
10.39	9.92	0.47	283.169	283.169	0.09	0.317832	M+H-H2O	2-methoxyestrone	2	estrogens	predicted	È	È	È
10.696	10.73	0.034	375.289	375.289	0.46	1.22572	M+H-H2O, M+H-2H2O	Chenodeoxycholic / ursodeoxycholic acid / deoxycholic acid B	2	bile acids		Ç	Ç	Ç
10.866	10.73	0.136	410.326	410.326	0.06	0.146225	M+H-H2O, M+H-2H2O, M+Na, M+NH4	Chenodeoxycholic / ursodeoxycholic acid / deoxycholic acid C	2	bile acids		Ç	Ç	Ç
10.95	10.49	0.46	257.226	257.226	0.64	2.48809	M+H-H2O	Androstenol	2	androgens	predicted	Ç	Ç	Ç
10.998	10.73	0.268	289.216	289.216	0.03	0.103729	M+H	Etiocholanedione isomer A	3	androgens		Ç	Ç	Ç
11.066	10.73	0.336	289.216	289.216	0.06	0.207457	M+H	Etiocholanedione isomer B	3	androgens		È	È	È
11.094	10.72	0.374	291.232	291.232	0.03	0.103011	M+H	Androsterone	1	androgens	experimental	È	È	È
11.279	11.05	0.229	395.219	395.219	0.06	0.151814	M+Na	Deoxycorticosterone acetate isomer	3	glucocorticoids		È	Ç	È
16.469	16.54	0.071	401.341	401.341	0.4	0.996659	M+H-H2O	17a,20a-dihydroxycholesterol	1	sterols	experimental	È	Ç	È
16.895	16.71	0.185	383.331	383.33	1.07	2.79133	M+H-2H2O	20a,22b-dihydroxycholesterol	1	sterols	experimental	È	È	È

## Sheet: TS3
	HIERARCHICAL CLUSTER ANALYSIS - WARD METHOD WITH EUCLIDEAN DISTANCES
Group 1	Chenodeoxycholic / ursodeoxycholic acid / deoxycholic acid A
	3b,7a-dihydroxy-5a-androstan-17-one		0.00246443
	Dehydroepiandrosterone sulfate isomer A	8.26971e-06
	Androsterone 3a-glucuronide isomer A			0.00819048
	4-Androstenediol		0.00119467
	Androstenol	0.000815853
Group 2	20a-cortolone isomer A
	Testosterone-17B-glucuronide isomer B	0.00787123
	4-Androstenediol isomer B
	Cholic acid isomer B	0.00232522					0.0573866		0.211547
	Dehydroandrosterone					0.0153167
	Chenodeoxycholic / ursodeoxycholic acid / deoxycholic acid C				0.00676088
	Dehydroepiandrosterone sulfate isomer B			0.00190556
	Etiocholanedione isomer A		0.000646419
	Etiocholanedione isomer B	4.92084e-05						0.0781412
Group 3	11-ketoetiocholanolone / 11-oxoandrosterone
	17a,20a-dihydroxycholesterol	0.00214339
	16a-hydroxyandrostenedione
	Glycoursodeoxycholic acid isomer A	6.62705e-05
	Cholic acid isomer A			0.00408482		0.0473842
	4-Androstenediol isomer A		0.00165736
	Chenodeoxycholic / ursodeoxycholic acid / deoxycholic acid B	0.00094872
	18-hydroxy-11-dehydrotetrahydrocorticosterone				0.0178139
	Glycoursodeoxycholic acid isomer B		0.0028074
	Cholic acid	0.00112913								1.61276
	17b-hydroxy-5b-estran-3-one isomer C			0.00804903
	17b-hydroxy-5b-estran-3-one isomer B		0.0026078
	Androsterone	0.00210138
Group 4	17b-hydroxy-5b-estran-3-one isomer A
	Deoxycorticosterone acetate isomer	0.00375098
	Testosterone
	20a,22b-dihydroxycholesterol	0.00513833			0.0490138
	Dehydroepiandrosterone sulfate			0.0175281
	Testosterone-17B-glucuronide isomer A		0.00543982
	Glycochendeoxycholate	0.00182749
Group 5	5a-dihydrocorticosterone / 5b-dihydrocorticosterone
	Tetrahydro-11-desoxycortisol isomer A	0.00344569
	5a-dihydrocorticosterone / 5b-dihydrocorticosterone isomer B		0.00564821
	Tetrahydro-11-desoxycortisol isomer B	0.000140057
	5b-Dihydrocortisol							0.423762
	5a-dihydrocorticosterone / 5b-dihydrocorticosterone isomer A	0.00642571				0.0490577
	2-hydroxyestradiol-3-methylether
	19-Oic-deoxycorticosterone				0.0148668
	Testosterone isomer A	0.000564233		0.00569119
	Corticosterone		0.00166453
	19-oxo-deoxycorticosterone	0.000299821
Group 6	3a,5b-tetrahydroaldosterone isomer A
	11-deoxycortisol	0.00164084					0.157048
	Cortisol
	17a,21-Dihydroxypregnenolone	0.000461357		0.0130093
	Glycochendeoxycholate isomer A		0.00260506
	Pregnanetriol	0.00125705
	20a-cortolone isomer B
	2-methoxyestrone	0.000127033				0.0758207
	Glycoursodeoxycholic acid		0.0108073
	Androsterone 3a-glucuronide	0.0034589
	11-deoxycorticosterone / 17a-hydroxyprogesterone				0.017012
	3a,5b-tetrahydroaldosterone			0.00367975
	18-hydroxycorticosterone		0.000762906
	20a-dihydrocortisone	8.33971e-06

## Sheet: example of DB record
An example of PostIdent DB records for MS-DIAL
Metabolite	MZ	RT	Adduct	Ontology
Cortisol [M+H]+	363.217	7.1	[M+H]+
Cortisol [M+Na]+	385.199	7.1	[M+H]+
